# Supplementary material for: OmniBio: an easy-to-use web app for kinetic growth parameter calculation from microplate reader data
Source: Bioinform Adv. 2026 Mar 9;6(1):vbag074. doi: 10.1093/bioadv/vbag074 (PMC13016888; doi:10.1093/bioadv/vbag074)
Supplement: vbag074_Supplementary_Data [file vbag074_supplementary_data.zip]

Archive with 3 entries (3 files):
- File S2.xlsx
- Video S1.mp4
- File S1.xlsx
