# Supplementary material for: OmniBio: an easy-to-use web app for kinetic growth parameter calculation from microplate reader data
Source: Bioinform Adv. 2026 Mar 9;6(1):vbag074. doi: 10.1093/bioadv/vbag074 (PMC13016888; doi:10.1093/bioadv/vbag074)
Supplement: vbag074_Supplementary_Data [file vbag074_supplementary_data.zip › File S1.xlsx]

## Sheet: File S1 Metadada Example Data 
	1	2	3	4	5	6	7	8	9	10	11	12
A	S.1	S.1	S.1	S.2	S.2	S.2	S.1	S.1	S.1	S.2	S.2	S.2
B	S.3	S.3	S.3	S.4	S.4	S.4	S.3	S.3	S.3	S.4	S.4	S.4
C	S.5	S.5	S.5	S.6	S.6	S.6	S.5	S.5	S.5	S.6	S.6	S.6
D	S.7	S.7	S.7	S.8	S.8	S.8	S.7	S.7	S.7	S.8	S.8	S.8
E	S.9	S.9	S.9	S.10	S.10	S.10	S.9	S.9	S.9	S.10	S.10	S.10
F	S.11	S.11	S.11	S.12	S.12	S.12	S.11	S.11	S.11	S.12	S.12	S.12
G	S.13	S.13	S.13	S.14	S.14	S.14	S.13	S.13	S.13	S.14	S.14	S.14
H	S.15	S.15	S.15	Control strain	Control strain	Control strain	S.15	S.15	S.15	Control strain	Control strain	Control strain
